# Supplementary material for: Amphibians and Reptiles of the Montagne des Français: An Update of the Distribution and Regional Endemicity
Source: Animals (Basel). 2023 Oct 29;13(21):3361. doi: 10.3390/ani13213361 (PMC10648909; doi:10.3390/ani13213361)
Supplement: Supplementary file 1 [file animals-13-03361-s001.zip]

Archive with 2 entries (2 files):
- Figure S1-Photo of amphibians.pdf
- Figure S2-Photo of reptiles.pdf
